# Supplementary material for: Serum apolipoprotein A1 and haptoglobin, in patients with suspected drug-induced liver injury (DILI) as biomarkers of recovery
Source: PLoS One. 2017 Dec 29;12(12):e0189436. doi: 10.1371/journal.pone.0189436 (PMC5747433; doi:10.1371/journal.pone.0189436)
Supplement: S1 Data — (XLSX) [file pone.0189436.s010.xlsx]

## Sheet: Data
No	Reco132F	ApoA1	HaptoC	DILI_ActiTest
3	1	0.92	1.17	0.682536
4	1	0.89	0.51	0.397486
7	0	0.33	0.83	0.486417
8	1	0.84	0.99	0.598907
10	1	1.26	3.29	0.693025
11	1	1.34	0.47	0.391957
12	1	1.46	2.52	0.882522
14	1	1.35	5.13	0.797639
15	0	1.82	1.37	0.856807
16	1	1.47	2.26	0.782504
17	1	1.21	1.28	0.656299
18	1	0.79	1.47	0.660381
19	1	1.16	2.21	0.832764
20	1	1.09	1.11	0.536203
21	1	1.19	0.64	0.572436
24	1	1.78	0.67	0.805547
25	1	1.04	3.7	0.81202
26	0	1.07	0.49	0.551515
28	1	1.17	0.29	0.773991
29	1	1.21	3.01	0.63879
30	1	1.92	1.73	0.782243
31	1	1.48	1.07	0.750952
32	1	1.28	2.72	0.470516
36	0	1.24	2.28	0.368074
37	1	1.05	0.93	0.60715
38	1	1.51	1.93	0.654775
40	1	1.54	1.01	0.568243
41	0	1.98	2.08	0.768887
42	1	0.81	0.9	0.531224
43	1	0.79	0.35	0.313601
45	1	1.42	2.26	0.758689
46	0	0.53	0.15	0.312033
47	1	0.3	0.29	0.348489
48	1	1.38	0.1	0.564678
49	0	0.53	4.88	0.498525
50	1	1.6	1.15	0.871487
51	0	1.5	1	0.510539
52	1	0.39	0.1	0.484866
53	1	1.26	0.1	0.322881
55	1	1.29	0.61	0.611307
56	1	1.97	1.14	0.722883
58	1	1.2	2.8	0.618426
59	1	1.38	1.08	0.64353
60	1	1.9	1.1	0.728839
63	1	1.74	0.59	0.639121
64	0	1.26	0.7	0.595416
65	1	1.44	1.11	0.677125
66	1	1.34	0.55	0.838652
67	0	0.82	1.71	0.441483
68	0	0.27	1.84	0.316842
69	0	0.45	0.1	0.287179
70	1	1.58	1.21	0.822913
72	1	1.33	1.34	0.303093
73	0	0.92	0.89	0.541585
74	1	0.29	1.7	0.391151
75	1	0.08	2.32	0.314751
76	1	0.7	0.88	0.531622
77	1	1.11	0.38	0.691121
78	1	0.08	0.56	0.372991
79	1	1.65	0.81	0.604612
80	0	1.54	0.94	0.522172
84	1	1.29	1.02	0.860601
86	1	1.02	2.76	0.711935
88	1	1.88	2.12	0.703148
90	0	0.81	2.68	0.43674
91	1	1.22	3.32	0.736032
93	1	1	2.73	0.597628
94	0	0.56	0.94	0.404208
95	1	0.81	0.24	0.790916
96	1	0.74	1.77	0.267503
112	0	0.39	0.98	0.183144
113	0	0.46	0.96	0.387447
114	1	0.13	0.1	0.230088
115	1	1.18	3.95	0.65645
116	1	0.46	0.67	0.285976
118	0	1.08	0.62	0.540627
119	0	0.3	0.1	0.279227
121	1	0.47	0.31	0.351951
125	1	0.89	0.41	0.700012
127	0	1.41	2.34	0.705429
128	1	0.96	1.1	0.657799
129	0	0.47	0.75	0.126149
130	1	0.34	0.07	0.229217
131	1	0.98	1.48	0.467589
132	1	1.24	1.15	0.635962
133	1	1.3	0.66	0.796693
134	0	1.21	0.89	0.505786
135	1	0.53	0.16	0.445399
136	1	0.53	1.74	0.28042
138	1	0.08	0.1	0.315343
139	0	0.21	0.43	0.492298
141	0	0.36	0.23	0.236234
142	1	0.32	0.1	0.222956
143	1	1.87	2.6	0.657178
144	1	1.52	3.22	0.648697
147	1	1.18	4.73	0.642383
148	1	0.33	0.39	0.541549
149	1	0.2	0.1	0.263918
151	0	0.26	0.1	0.352204
152	1	0.6	0.71	0.286684
159	1	0.63	1.33	0.461137
160	1	0.35	1.45	0.503604
161	1	0.84	0.33	0.505618
162	0	0.42	0.1	0.541214
163	0	0.23	0.1	0.205125
164	0	1.53	2.12	0.474022
165	1	0.62	0.1	0.342393
166	0	0.62	0.23	0.430498
167	0	0.16	0.1	0.217672
168	0	0.96	0.82	0.504152
169	1	0.31	0.13	0.38012
171	0	0.11	0.15	0.329491
172	0	0.24	0.1	0.431798
173	0	0.34	0.1	0.265614
175	0	0.22	0.1	0.27383
